# Supplementary material for: Family of Two-Dimensional Transition Metal Dichlorides: Fundamental Properties, Structural Defects, and Environmental Stability
Source: J Phys Chem Lett. 2022 Mar 1;13(9):2165–72. doi: 10.1021/acs.jpclett.2c00367 (PMC8919257; doi:10.1021/acs.jpclett.2c00367)
Supplement: Supplementary file 10 — jz2c00367_si_010.cif [file jz2c00367_si_010.cif]

#======================================================================

# CRYSTAL DATA

#----------------------------------------------------------------------

data_VESTA_phase_1


_pd_phase_name                         ''
_cell_length_a                         3.60000
_cell_length_b                         3.60000
_cell_length_c                         15.00000
_cell_angle_alpha                      90
_cell_angle_beta                       90
_cell_angle_gamma                      119.99998
_symmetry_space_group_name_H-M         'P 1'
_symmetry_Int_Tables_number            1

loop_
_symmetry_equiv_pos_as_xyz
   'x, y, z'

loop_
   _atom_site_label
   _atom_site_occupancy
   _atom_site_fract_x
   _atom_site_fract_y
   _atom_site_fract_z
   _atom_site_adp_type
   _atom_site_B_iso_or_equiv
   _atom_site_type_symbol
   Cl1        1.0    -0.333414      0.333414      0.091365     Biso  1.000000 Cl
   Cl2        1.0     0.333414     -0.333414     -0.091365     Biso  1.000000 Cl
   Zn1        1.0     0.000000      0.000000      0.000000     Biso  1.000000 Zn
